# Supplementary material for: Gluten-Free Sweet Potato Flour: Effect of Drying Method and Variety on the Quality and Bioactivity
Source: Molecules. 2024 Dec 6;29(23):5771. doi: 10.3390/molecules29235771 (PMC11643455; doi:10.3390/molecules29235771)
Supplement: Supplementary file 1 [file molecules-29-05771-s001.zip]

Archive with 1 entries (1 files):
- molecules-3331105-supplementary.pdf
